# Supplementary material for: Identification of glutathione metabolic genes from a dimorphic fungus Talaromyces marneffei and their gene expression patterns under different environmental conditions
Source: Sci Rep. 2023 Aug 24;13:13888. doi: 10.1038/s41598-023-40932-w (PMC10449922; doi:10.1038/s41598-023-40932-w)
Supplement: Supplementary file 2 — Supplementary Table S1. [file 41598_2023_40932_MOESM2_ESM.xlsx]

## Sheet: Sheet1
Table S1. List of primers used in this study.
Primer name	Sequence (5'-3')	Gene target	nt(s)	%CG	amplicon (bp)
real_gst1_F	GGGAGTCCGGAGCTATCATC	1_XM_002151923.1	20	60	119
real_gst1_R	TGAGATCTGGAAAGCGAGCC		20	55
real_gst2_F	ACGATATGACACCGACGAGC	2_XM_002148456.1	20	55	127
real_gst2_R	CCAATACGCCTGCCCATAGT		20	55
real_gst3_F	AAATGGCTGGTGTTGGACCT	3_XM_002143975.1	20	50	150
real_gst3_R	CGGACTTTGAGGTCGAGAGG		20	60
real_gst4_F	CACTGAAGAGGATCGCGACA	4_XM_002149377.1	20	55	128
real_gst4_R	CCTCAGCAAAAGTCAACGTC		20	50
real_gst5_F	CATTTCGGCGGAGAGGAGAA	5_XM_002147030.1	20	55	184
real_gst5_R	GGATTGGGACGTTGCGAATG		20	55
real_gst6_F	CCCACTAGGAAAGTCACCCG	6_XM_002152041.1	20	60	192
real_gst6_R	TCCTTGTCCTCGGCTGTTTC		20	55
real_gst7_F	GGTGGGCGACTAATTCTGTC	7_XM_002147144.1	20	55	168
real_gst7_R	CACCTTGGCGTCTACACCTT		20	55
real_gst8_F	CGGACTCCGACATCGAAACT	8_XM_002145792.1	20	55	159
real_gst8_R	ACCGCAGTGCATCTGAGATA		20	50
real_gst9_F	TCAAAGTGATGCGTGGAGGT	9_XM_002147066.1	20	50	187
real_gst9_R	CCACAGCCAACCTCGGATAA		20	55
real_gst10_F	CGCCCATCCTCAAAGTCTCT	10_XM_002145862.1	20	55	177
real_gst10_R	GTTCGGGTGGATGTCTGTGA		20	55
Gpx_real_F	CCGCGACCACGTTCTACGACTT		22		203
Gpx_real_R	GCAGGGAAAACCCAGGATGGTG		22
Glr_real_F	CAACGTCGAGGGCGCTCAG		19		174
Glr_real_R	CGCAAGAAGGTATCGCCACGGA		22
Gst_real_F	ACCTCTCGACCTCAAAGTCCGGC		23
Gst_real_R	TCTACACCCTCTCGTGCCGC		20		166
gcs1-real-F	GCAAAAAGGCACATGGCTGA		20	50	200
gcs1-real-R	CGGCCACGTCGAGATCTAAT		20	55
gcs2-real-F	CATACTCTGGACGCGGAGAC		20	60	200
gcs2-real-R	AGAGTCTCGACAGCTGCATT		20	50
Identification of Glutathione Metabolic Genes from a Dimorphic Fungus Talaromyces marneffei and Their Gene Expression Patterns under Different Environmental Conditions
Tanaporn Wangsanut, Panwarit Sukantamala, Monsicha Pongpom
