# Supplementary material for: Identification of glutathione metabolic genes from a dimorphic fungus Talaromyces marneffei and their gene expression patterns under different environmental conditions
Source: Sci Rep. 2023 Aug 24;13:13888. doi: 10.1038/s41598-023-40932-w (PMC10449922; doi:10.1038/s41598-023-40932-w)
Supplement: Supplementary file 3 — Supplementary Table S2. [file 41598_2023_40932_MOESM3_ESM.xlsx]

## Sheet: Table S2
Table S2. Characteristics of Gst proteins in Talaromyces marneffei. Subcellular localization of encoded proteins were analyzed using WoLF PSORT.
Name	Protein ID	Gene ID	Uniprot ID	WoLF PSORT	Class
TmGst1	XP_002151959.1	PMAA_047710	B6QP98	mito: 13, nucl: 7.5, cyto_nucl: 7, cyto: 5.5, extr: 1
TmGst2	XP_002148492.1	PMAA_089520	B6QEK7	cyto: 8, golg: 7, mito: 3, extr: 3, E.R.: 3, vacu: 2, nucl: 1
TmGst3	XP_002144011.1	PMAA_023710	B6Q5T5	cyto: 16.5, cyto_mito: 11.5, mito: 5.5, nucl: 4, pero: 1
TmGst4	XP_002149413.1	PMAA_098360	B6QIQ1	mito: 14, cyto: 9, cysk: 2, nucl: 1, pero: 1
TmGst5	XP_002147066.1	PMAA_075870	B6QBZ6	cyto: 10, cysk: 9, cyto_nucl: 7, mito: 5, nucl: 2, pero: 1
TmGst6	XP_002152077.1	PMAA_048780	B6QPK6	nucl: 13.5, cyto_nucl: 10, mito: 6, cyto: 5.5, golg: 1, cysk: 1
TmGst7	XP_002147180.1	PMAA_077030	B6QCV8	cysk: 25, nucl: 1, cyto: 1
TmGst8	XP_002145828.1	PMAA_063970	B6QAM3	mito: 10, cyto: 9.5, cyto_pero: 7, nucl: 4, pero: 3.5	Theta
TmGst9	XP_002147102.1	PMAA_076200	B6QC32	cyto: 18, mito: 4, nucl: 3, E.R.: 1, cysk: 1
TmGst10	XP_002145896.1	PMAA_064630	B6QB08	cyto: 14, cyto_nucl: 8.5, cysk: 6, mito: 4, pero: 2	Theta
TmGst11	XP_002148730.1	PMAA_091900	B6QK31	mito: 10, cyto: 8, cyto_nucl: 6.5, cysk: 4, nucl: 3, extr: 1, pero: 1
TmGst12	XP_002146237.1	PMAA_067880	B6QCN6	nucl: 14.5, cyto_nucl: 12.5, cyto: 7.5, mito: 3, extr: 1, pero: 1
TmGst13	XP_002153321.1	PMAA_012080	B6QVD1	cyto: 18, cyto_mito: 12.5, mito: 5, nucl: 4	Efb1
TmGst14	XP_002143473.1	PMAA_018660	B6Q2K1	cyto: 13.5, cyto_nucl: 10.833, cyto_mito: 9.666, nucl: 6, mito: 4.5, pero: 2, extr: 1
TmGst15	XP_002144827.1	PMAA_031260	B6Q4S3	cyto: 20.5, cyto_nucl: 11, mito: 3, pero: 3
TmGst16	XP_002146532.1	PMAA_070710	B6Q931	extr: 12, mito: 5, plas: 4, cyto: 3, E.R.: 2, pero: 1	Microsomal Gst/ Membrane-associated, eicosanoid/glutathione metabolism (MAPEG) protein
TmGst17	XP_002150784.1	PMAA_059540	B6QM48	pero: 18, mito: 5, cyto_nucl: 3, nucl: 2, cyto: 2	kappa
TmGst18	XP_002151334.1	PMAA_041810	B6QQP3	nucl: 8.5, cyto_nucl: 8, pero: 8, cyto: 6.5, mito: 3, vacu: 1
TmGst19	XP_002143279.1	PMAA_016830	B6Q801	cyto: 21, pero: 4, nucl: 1, mito: 1
TmGst20	XP_002147405	PMAA_079200	B6QE23	mito: 15, cyto: 8, pero: 2, nucl: 1, extr: 1
Identification of Glutathione Metabolic Genes from a Dimorphic Fungus Talaromyces marneffei and Their Gene Expression Patterns under Different Environmental Conditions
Tanaporn Wangsanut, Panwarit Sukantamala, Monsicha Pongpom
