# Supplementary material for: Identification of glutathione metabolic genes from a dimorphic fungus Talaromyces marneffei and their gene expression patterns under different environmental conditions
Source: Sci Rep. 2023 Aug 24;13:13888. doi: 10.1038/s41598-023-40932-w (PMC10449922; doi:10.1038/s41598-023-40932-w)
Supplement: Supplementary file 4 — Supplementary Table S3. [file 41598_2023_40932_MOESM4_ESM.xlsx]

## Sheet: Sheet1
Table S3. Expression patterns of Gst encoded genes in T. marneffei during phase transition. Data were obtained from Lin et al. 2012 (https://doi.org/10.3109/13693786.2012.678398)
Gst	Protein ID	Transcript ID	mRNA ID	Fold change 37°C-48h vs 25°C-48h	Regulation 37°C-48h vs 25°C-48h	Log2 37°C-48h	Log2 25°C-48h
Gst1	XP_002151959.1	PMAA_047710	XM_002151923.1	3.78516	down	4.36031	6.28067
Gst2	XP_002148492.1	PMAA_089520	XM_002148456.1	24.8744	down	3.95736	8.59395
Gst3	XP_002144011.1	PMAA_023710	XM_002143975.1	70.9469	down	9.44604	15.5947
Gst4	XP_002149413.1	PMAA_098360	XM_002149377.1	2.22903	down	14.1322	15.2886
Gst5	XP_002147066.1	PMAA_075870	XM_002147030.1	na	na	na	na
Gst6	XP_002152077.1	PMAA_048780	XM_002152041.1	2.2758	up	13.3817	12.1953
Gst7	XP_002147180.1	PMAA_077030	XM_002147144.1	6.18601	down	6.42546	9.05447
Gst8	XP_002145828.1	PMAA_063970	XM_002145792.1	11.1213	down	3.97064	7.4459
Gst9	XP_002147102.1	PMAA_076200	XM_002147066.1	na	na	na	na
Gst10	XP_002145896.1	PMAA_064630	XM_002145861.1	2.038	down	14.6921	15.7193
Gst11	XP_002148730.1	PMAA_091900	XM_002148694.1	31.8478	up	12.4471	7.454
Gst12	XP_002146237.1	PMAA_067880	XM_002146201.1	2.74643	up	15.0854	13.6278
Gst13	XP_002153321.1	PMAA_012080	XM_002153285.1	na	na	na	na
Gst14	XP_002143473.1	PMAA_018660	XM_002143437.1	243.256	down	5.9312	13.8575
Gst15	XP_002144827.1	PMAA_031260	XM_002144791.1	9.81682	down	12.3899	15.6851
Gst16	XP_002146532.1	PMAA_070710	XM_002146496.1	19.1305	down	13.4698	17.7276
Gst17	XP_002150784	PMAA_059540	XM_002150748.1	na	na	na	na
Gst18	XP_002151334.1	PMAA_041810	XM_002151298.1	3.02054	up	14.5275	12.9327
Gst19	XP_002143279.1	PMAA_016830	XM_002143243.1	3.2143	down	13.5617	15.2462
Gst20	XP_002147405.1	PMAA_079200	XM_002147369.1	12.7273	down	12.9393	16.6092
Identification of Glutathione Metabolic Genes from a Dimorphic Fungus Talaromyces marneffei and Their Gene Expression Patterns under Different Environmental Conditions
Tanaporn Wangsanut, Panwarit Sukantamala, Monsicha Pongpom
